# Supplementary material for: Development of the University Food Environment Assessment (Uni-Food) Tool and Process to Benchmark the Healthiness, Equity, and Environmental Sustainability of University Food Environments
Source: Int J Environ Res Public Health. 2021 Nov 12;18(22):11895. doi: 10.3390/ijerph182211895 (PMC8625487; doi:10.3390/ijerph182211895)
Supplement: Supplementary file 1 [file ijerph-18-11895-s001.zip]

Archive with 1 entries (1 files):
- ijerph-1384653-supplementary.pdf
